# Supplementary material for: In Vitro and In Vivo Metabolomic Profiling after Infection with Virulent Newcastle Disease Virus
Source: Viruses. 2019 Oct 18;11(10):962. doi: 10.3390/v11100962 (PMC6832399; doi:10.3390/v11100962)
Supplement: Supplementary file 1 [file viruses-11-00962-s001.zip › Supplementary Materials/Table S1.xlsx]

## Sheet: Sheet1
	Group	R2X	R2Y	Q2
POS	6H VS 0H	0.705	0.988	0.353
	12H VS 0H	0.753	0.992	0.944
	18H VS 0H	0.652	0.981	0.836
	24H VS 0H	0.687	0.982	0.788
NEG	6H VS 0H	0.644	0.993	0.568
	12H VS 0H	0.601	0.987	0.849
	18H VS 0H	0.596	0.991	0.869
	24H VS 0H	0.582	0.984	0.724
