# Supplementary material for: In Vitro and In Vivo Metabolomic Profiling after Infection with Virulent Newcastle Disease Virus
Source: Viruses. 2019 Oct 18;11(10):962. doi: 10.3390/v11100962 (PMC6832399; doi:10.3390/v11100962)
Supplement: Supplementary file 1 [file viruses-11-00962-s001.zip › Supplementary Materials/Table S2.xlsx]

## Sheet: file explanation
表头名称	描述
MS2 name	二级质谱定性匹配分析得到的物质名称,其中,ms2 score列为空的对应物质名称搜索HMDB和KEGG公共数据库
type	匹配模式，包括二级正/反向匹配（MS2 forward/reverse）一级平均分子量/单同位素分子量匹配和无匹配等多种情况
mz	物质特征离子的质荷比
rt	该物质的色谱保留时间
VIP	该物质在该组对比的OPLS-DA模型得到的变量投影重要度
P-VALUE	该物质在该组对比的t检验得到的P值，P值 = 假设是正确但是被拒绝的概率 = 阴性结果个数/结果总个数，是对与样本数据的一个检验概率
Q-VALUE	假设检验统计量（P值）经多重假设检验校正之后的结果，Q值 = 被拒绝但却是正确的概率 = 假阳性结果个数/推测为阳性结果的个数，是对统计检验得到的推论的一种检验概率，对P值的再统计
FOLD CHANGE	该物质在该组对比两组实验间的倍数关系
LOG_FOLDCHANGE	FOLD CHANGE取以2为底的对数
	本次差异代谢物筛选条件为VIP大于1且P-value小于0.05

## Sheet: 6-0
MS2 name	MS2 score	type	mz	rt	VIP	P-VALUE	Q-VALUE	FOLD CHANGE	LOG_FOLDCHANGE
Creatinine	0.9998	MS2 forward	114.067	163.89	2.17668	0.0409408	1	0.367871	-1.44273
Norharmane	0.9679	MS2 forward	169.076	42.89	2.25468	0.0486394	1	0.383018	-1.38452
Ser-Ala	0.9964	MS2 forward	177.087	306.437	2.48374	0.0282117	1	0.578811	-0.788836
Phosphorylcholine	0.975	MS2 forward	184.074	482.316	2.65059	0.0065046	1	0.584695	-0.774243
Allocystathionine	0.9384	MS2 reverse	187.054	185.295	2.49938	0.00305569	1	0.306128	-1.70779
gamma-L-Glutamyl-L-valine	0.9369	MS2 forward	229.119	287.666	2.4205	0.0340381	1	0.691935	-0.531292
Glycerophosphocholine	0.9956	MS2 forward	258.112	375.171	2.17343	0.00875039	1	0.268482	-1.8971
Ile-Phe	0.8505	MS2 reverse	339.186	338.949	2.60701	0.00988407	1	0.794445	-0.33198
1-Palmitoyl-sn-glycero-3-phosphocholine	0.9355	MS2 reverse	518.318	189.567	2.64194	0.00147207	1	0.403427	-1.30962

## Sheet: 12-0
MS2 name	MS2 score	type	mz	rt	VIP	P-VALUE	Q-VALUE	FOLD CHANGE	LOG_FOLDCHANGE
Pyrrolidine	0.7182	MS2 reverse	72.0812	44.265	1.2641	0.0136729	0.0144893	5.19743	2.3778
L-Alanine	0.9999	MS2 reverse	90.0553	82.1805	1.24684	0.00497083	0.00902203	5.2284	2.38637
Cytosine	0.9873	MS2 forward	112.051	231.937	1.17533	0.0157222	0.0154558	4.39493	2.13584
Creatinine	0.9998	MS2 forward	114.067	163.89	1.16921	0.017173	0.0162236	0.252277	-1.98692
L-Threonine	0.9174	MS2 reverse	120.066	301.049	1.27508	0.00146712	0.00668089	1.71539	0.778535
2-Amino-1-phenylethanol	0.791	MS2 forward	120.081	193.46	1.19251	0.0400002	0.0253717	2.01739	1.01249
Creatine	0.9803	MS2 forward	132.078	336.199	1.09969	0.0341352	0.0231795	0.505611	-0.983899
2-Ethoxyethanol	0.9961	MS2 reverse	132.102	242.2	1.28166	0.0322772	0.0224744	2.49722	1.32032
Betaine aldehyde	0.9732	MS2 forward	143.118	263.713	1.28337	0.00373469	0.00848262	2.30806	1.20668
Acetoacetic acid	0.7123	MS2 reverse	144.066	95.759	1.06989	0.0418451	0.0260067	1.53723	0.620333
Ala-Gly	1	MS2 reverse	147.076	82.379	1.24482	0.00521246	0.00910311	4.65077	2.21747
L-Methionine	0.6905	MS2 reverse	150.058	189.268	1.15413	0.042728	0.0263016	2.35336	1.23472
N1-Methyl-2-pyridone-5-carboxamide	0.831	MS2 reverse	152.057	355.75	1.24219	0.00224169	0.00733026	3.65246	1.86887
D-Alanyl-D-alanine (D-Ala-D-Ala)	0.9996	MS2 forward	161.092	68.415	1.25069	0.00964119	0.0120727	4.23132	2.08111
Coumarin	0.7832	MS2 reverse	164.074	38.135	1.2071	0.0074159	0.0105461	2.15662	1.10877
.beta.-Homoproline	1	MS2 reverse	171.113	263.459	1.27175	0.00299632	0.00800815	1.9838	0.988265
Pro-Gly	0.9573	MS2 reverse	173.092	301.024	1.28635	0.000627054	0.00592067	1.74956	0.806993
N-Acetyl-L-alanine	0.9416	MS2 reverse	173.091	96.963	1.26348	0.0445287	0.0269008	3.51029	1.81159
L-Isoleucine	0.7492	MS2 reverse	173.129	249.699	1.24781	0.0418493	0.0260081	1.72455	0.786217
Gly-Val	0.9859	MS2 forward	175.108	266.942	1.14916	0.0362422	0.023994	1.94296	0.958258
L-Arginine	0.9996	MS2 forward	175.12	543.904	1.22013	0.0053173	0.00913641	1.49322	0.578426
Ala-Ser	0.977	MS2 forward	177.087	321.14	1.28893	0.000390714	0.005498	1.5753	0.655629
L-Tyrosine	0.962	MS2 reverse	182.081	260.26	1.24784	0.0125976	0.0139205	1.87915	0.910082
Phosphorylcholine	0.975	MS2 forward	184.074	482.316	1.17852	0.0104939	0.0126543	0.501956	-0.994367
Ala-Leu	0.9846	MS2 reverse	185.129	242.185	1.16992	0.0237474	0.0191961	1.52146	0.605455
Allocystathionine	0.9384	MS2 reverse	187.054	185.295	1.24566	0.000465253	0.00567006	0.265834	-1.9114
Gly-Glu	0.8274	MS2 reverse	187.072	334.042	1.17778	0.0199041	0.017547	1.62158	0.697399
2-Phenylbutyric acid	0.9991	MS2 reverse	187.071	111.945	1.28337	0.00236513	0.00744757	3.2026	1.67924
Pro-Ala	0.9787	MS2 forward	187.108	79.097	1.19998	0.021463	0.0182507	2.88179	1.52696
O-Acetyl-L-serine	0.785	MS2 reverse	189.087	121.111	1.22557	0.0150352	0.0151462	3.70123	1.88801
L-NG-Monomethylarginine	0.9345	MS2 forward	189.135	297.585	1.03733	0.0419979	0.0260581	1.73731	0.796854
Thr-Ala	0.7648	MS2 forward	191.103	67.214	1.1905	0.036686	0.024163	4.88798	2.28924
Securinine	0.9577	MS2 reverse	200.103	140.189	1.24788	0.00457786	0.00887566	4.06496	2.02324
5-L-Glutamyl-L-alanine	0.9396	MS2 forward	201.087	140.04	1.25554	0.00396996	0.00860523	4.21425	2.07528
Asn-Ala	0.8801	MS2 forward	204.098	334.77	1.16593	0.026213	0.0201171	1.69226	0.758948
Gly-Lys	0.9601	MS2 forward	204.134	452.822	1.19445	0.00379578	0.00851557	1.66507	0.735585
Val-Ser	0.9089	MS2 forward	205.119	271.259	1.1822	0.0368486	0.0242244	1.80477	0.851819
Ser-Thr	0.9002	MS2 forward	207.098	120.925	1.22787	0.0187123	0.0169753	4.56636	2.19104
Methyldopa	0.6234	MS2 reverse	211.083	187.004	1.07494	0.0426957	0.0262909	1.57149	0.652136
Glycylproline	0.9368	MS2 reverse	214.119	131.58	1.25018	0.0154747	0.0153445	4.22185	2.07788
Ala-Gln	0.9071	MS2 forward	218.114	329.459	1.23272	0.00385486	0.00854668	1.47387	0.559605
Ala-Lys	0.9308	MS2 forward	218.151	427.803	1.22271	0.00397301	0.00860674	1.61559	0.692057
Dodecanoic acid	0.7607	MS2 reverse	218.212	82.797	1.11276	0.0185848	0.0169153	1.13297	0.180114
Val-Thr	0.9035	MS2 forward	219.134	47.6	1.28277	0.0268357	0.0203352	5.77565	2.52998
Met-Ala	0.9517	MS2 forward	221.096	44.029	1.24714	0.011182	0.0130932	5.43784	2.44303
His-Ala	0.9793	MS2 forward	227.115	365.657	1.24319	0.00680525	0.0101299	1.6658	0.736215
L-Serine	0.8949	MS2 reverse	228.117	339.51	1.20465	0.023884	0.0192497	3.444	1.78409
gamma-L-Glutamyl-L-valine	0.9369	MS2 forward	229.119	287.666	1.2107	0.0237704	0.0192052	1.57212	0.65271
Val-Asn	0.8879	MS2 forward	232.13	289.25	1.13975	0.0249126	0.0196433	1.40673	0.492349
Jasmine lactone	0.6413	MS2 reverse	232.13	154.477	1.2423	0.0125855	0.0139138	3.03749	1.60288
Gly-Arg	0.956	MS2 forward	232.141	500.182	1.16633	0.00520661	0.00910122	2.1549	1.10762
3-Methylhistidine	0.9067	MS2 reverse	233.096	172.522	1.17755	0.0262342	0.0201246	2.69345	1.42945
Thr-Leu	0.9912	MS2 forward	233.151	231.963	1.2584	0.0104636	0.0126344	2.4745	1.30713
O-Desmethylnaproxen	0.6181	MS2 reverse	234.109	336.947	1.17685	0.0282251	0.0208786	1.934	0.951589
Ser-Lys	0.8963	MS2 forward	234.145	429.782	1.27688	0.000342928	0.00535662	1.53655	0.619697
His-Pro	0.937	MS2 forward	235.119	137.04	1.10531	0.0331957	0.0228274	1.78264	0.834015
Ser-Met	0.9778	MS2 forward	237.091	260.745	1.28986	0.0153959	0.0153094	2.87692	1.52453
Phe-Ala	0.996	MS2 forward	237.124	193.437	1.19462	0.0403714	0.0255016	2.1519	1.10561
.gamma.-L-Glu-.epsilon.-L-Lys	0.9448	MS2 forward	240.132	427.209	1.22635	0.00171042	0.00687312	2.409	1.26844
L-Citrulline	0.9667	MS2 reverse	242.054	336.204	1.16684	0.0300636	0.021614	2.44462	1.28961
Lys-Ile	0.7114	MS2 forward	242.185	47.341	1.20737	0.0209608	0.0180295	3.1081	1.63603
NG,NG-dimethyl-L-arginine(ADMA)	0.8932	MS2 forward	244.171	531.879	1.0827	0.0235903	0.0191341	2.26017	1.17643
Phe-Asp	0.9742	MS2 forward	245.096	231.693	1.1968	0.0154753	0.0153448	3.3993	1.76524
Pro-Phe	0.919	MS2 forward	245.125	297.16	1.04931	0.0373082	0.0243969	1.4552	0.54122
Val-Gln	0.7686	MS2 forward	246.146	284.156	1.11838	0.0340578	0.0231508	1.49237	0.577608
Val-Lys	0.9564	MS2 forward	246.182	368.795	1.26588	0.00452387	0.00885397	1.69022	0.757209
Naproxen	0.964	MS2 reverse	248.125	324.589	1.15944	0.0423782	0.0261854	1.22742	0.295633
Thr-Lys	0.9525	MS2 forward	248.161	414.16	1.28744	5.7645e-05	0.00267881	1.46812	0.553973
Thr-Met	0.9568	MS2 forward	251.106	238.202	1.12833	0.0392514	0.0251065	1.70834	0.772598
His-Leu	0.7005	MS2 reverse	251.151	287.096	1.23709	0.0112424	0.0131305	2.14754	1.10268
Deoxyadenosine	0.9903	MS2 forward	252.11	138.348	1.10204	0.025166	0.0197376	0.416319	-1.26424
Pro-Asp	0.9974	MS2 reverse	253.086	328.016	1.17872	0.0053172	0.00913638	1.70968	0.773727
N1-Acetylspermidine	0.695	MS2 forward	254.122	260.495	1.27761	0.00403381	0.00863659	1.83358	0.874662
Val-His	0.9565	MS2 forward	255.146	292.776	1.26401	0.00764581	0.0106933	2.178	1.123
Glycerophosphocholine	0.9956	MS2 forward	258.112	375.171	1.25821	0.000869907	0.00613846	0.0604971	-4.04699
Gln-Asn	0.8488	MS2 reverse	260.108	277.941	1.245	0.0109412	0.0129426	1.86105	0.896119
Primaquine	0.8744	MS2 reverse	260.173	405.156	1.26798	0.00183252	0.0069535	1.601	0.678974
Leu-Lys	0.9555	MS2 forward	260.197	366.457	1.24294	0.0164929	0.0158712	1.95249	0.965319
Glu-Met	0.6745	MS2 reverse	261.091	278.024	1.2515	0.017168	0.016221	2.08792	1.06207
Pro-Tyr	0.9999	MS2 reverse	261.127	298.828	1.28265	0.0334916	0.0229392	2.5588	1.35547
Molsidomine	0.9387	MS2 reverse	261.145	234.109	1.2492	0.010554	0.0126937	2.72464	1.44606
Glu-Pro	0.7644	MS2 reverse	262.14	154.841	1.28055	0.00109122	0.00625903	2.87899	1.52556
Thr-Thr	0.8347	MS2 reverse	262.14	141.532	1.26431	0.0116685	0.0133884	5.19881	2.37818
Alpha-N-Phenylacetyl-L-glutamine	0.9053	MS2 reverse	265.122	277.724	1.12805	0.012928	0.0141004	2.22683	1.15499
Thr-Phe	0.9042	MS2 forward	267.135	211.664	1.19533	0.0355531	0.0237282	2.3407	1.22694
Phe-Thr	0.993	MS2 forward	267.135	197.68	1.2023	0.0292883	0.021309	1.92569	0.945375
His-Ile	0.9958	MS2 forward	269.162	288.329	1.25016	0.00501238	0.00903642	2.20145	1.13845
Lys-Thr	0.9958	MS2 reverse	270.143	413.748	1.21885	0.00219622	0.00728475	2.09821	1.06916
Val-Arg	0.9916	MS2 forward	274.189	347.686	1.19879	0.0217405	0.0183707	1.51615	0.600412
Thr-Arg	0.9564	MS2 forward	276.168	398.23	1.24945	0.00319958	0.00815472	1.68406	0.751947
gamma-L-Glutamyl-L-phenylalanine	0.8717	MS2 forward	277.119	256.749	1.25486	0.0116636	0.0133855	2.14324	1.09979
3-Hydroxykynurenine	0.6692	MS2 reverse	285.102	428.091	1.17832	0.0226169	0.0187402	1.2308	0.299601
His-Met	0.9871	MS2 forward	287.118	309.836	1.23258	0.0047164	0.00892948	1.83241	0.87374
Met-His	0.9867	MS2 forward	287.118	281.796	1.26127	0.0261793	0.0201051	1.59791	0.676187
D-Ornithine	0.7125	MS2 forward	287.172	230.576	1.26051	0.00514611	0.00908146	1.56749	0.64846
Leu-Arg	0.9789	MS2 forward	288.204	323.846	1.26288	0.00103543	0.0062331	1.69261	0.759254
Ile-Arg	0.9917	MS2 forward	288.203	265.652	1.25208	0.00496028	0.00901835	3.02186	1.59544
Pro-Asn	0.962	MS2 reverse	290.13	316.386	1.2946	0.00807256	0.010954	2.24921	1.16942
Gamma-Glutamylcysteine	0.9526	MS2 reverse	292.103	351.407	1.25095	0.0226769	0.0187649	4.90251	2.29352
Met-Thr	0.6345	MS2 reverse	292.126	316.422	1.29217	0.0108432	0.0128803	2.18724	1.12911
Phe-Lys	0.9734	MS2 forward	294.182	319.714	1.13962	0.0197446	0.0174721	1.42179	0.507711
isocarboxazid	0.9999	MS2 reverse	295.111	290.651	1.27902	0.000532246	0.0057896	2.84724	1.50957
Met-Phe	0.9349	MS2 forward	297.127	173.008	1.13097	0.040641	0.0255952	2.73439	1.45122
Lys-Asp	0.9966	MS2 reverse	300.099	272.075	1.23801	0.0142403	0.014771	2.48589	1.31376
3-ketosphinganine	0.6374	MS2 reverse	300.29	48.598	1.19893	0.00542798	0.00918629	1.28093	0.357192
(Z)-6-Octadecenoic acid	0.6836	MS2 reverse	300.29	69.578	1.07171	0.0273674	0.0205273	1.41336	0.499124
L-Norleucine	0.9435	MS2 reverse	301.151	323.856	1.23223	0.00591573	0.00946244	1.60375	0.68145
His-Phe	0.9918	MS2 forward	303.145	255.369	1.23459	0.0125332	0.0138849	1.63459	0.708932
Arg-Gln	0.7925	MS2 forward	303.179	422.098	1.06981	0.0318722	0.0223159	1.36113	0.4448
AFMK	0.6737	MS2 reverse	306.145	45.599	1.24068	0.0495016	0.0285318	2.53759	1.34346
Met-Arg	0.9853	MS2 forward	306.161	334.007	1.23771	0.00292732	0.00795511	2.09052	1.06386
N-Acetylneuraminic acid	0.9652	MS2 forward	310.114	351.358	1.24462	0.00546971	0.00920734	5.1958	2.37734
Arg-Val	0.7145	MS2 reverse	312.144	348.436	1.23399	0.00585691	0.00942948	2.16633	1.11525
Met-Tyr	0.9868	MS2 forward	313.122	197.651	1.27809	0.0218765	0.018429	3.19408	1.6754
His-Tyr	0.9854	MS2 forward	319.141	330.326	1.23213	0.00225971	0.00734794	2.7338	1.45091
Phe-Arg	0.9861	MS2 forward	322.189	329.391	1.23842	0.00224086	0.00732944	1.58585	0.665259
Cytidine 5'-monophosphate	0.9976	MS2 forward	324.06	431.469	1.15772	0.0258606	0.0199912	2.64581	1.40371
Sotalol	0.7564	MS2 reverse	333.156	261.31	1.15379	0.0339595	0.0231143	1.86229	0.897081
Arg-Tyr	0.9649	MS2 forward	338.183	365.901	1.24681	0.00326622	0.00819985	1.63454	0.708883
Cytidine 5'-monophosphate (CMP)	0.9992	MS2 reverse	346.041	406.873	1.1958	0.0124491	0.0138381	4.04978	2.01784
N2-Acetyl-L-ornithine	1	MS2 reverse	349.207	416.188	1.2365	0.006542	0.00993826	1.60827	0.685508
Ile-Ala-Arg	0.8303	MS2 forward	359.24	339.493	1.20818	0.0264164	0.0201889	2.47421	1.30697
Trp-Arg	0.8248	MS2 forward	361.199	307.717	1.15777	0.0144061	0.0148511	1.80317	0.850538
Arg-Trp	0.6137	MS2 reverse	361.198	330.31	1.23222	0.00494526	0.00901308	1.82815	0.870387
Levetiracetam	0.9864	MS2 reverse	363.198	418.179	1.25074	0.00696351	0.0102415	1.63284	0.707385
Isopentenyladenosine	0.6857	MS2 reverse	377.197	346.02	1.2734	0.000540674	0.00580284	2.10786	1.07578
Ala-Val	0.6694	MS2 reverse	377.239	262.932	1.26619	0.00482288	0.00896917	2.49011	1.31621
Oxyphencyclimine	0.9999	MS2 reverse	386.24	432.204	1.26342	0.00330064	0.00822264	1.70855	0.772776
(-)-Tylocrebrine	0.988	MS2 reverse	393.192	366.01	1.28267	2.19543e-05	0.00167622	2.92047	1.5462
Ile-Trp	0.7833	MS2 reverse	394.087	476.544	1.17331	0.0126671	0.0139588	2.0481	1.03429
Cytidine 5'-diphosphate (CDP)	0.988	MS2 forward	404.025	475.448	1.08755	0.0182612	0.0167612	3.22037	1.68722
Uridine 5'-diphosphate (UDP)	0.9991	MS2 reverse	405.01	468.606	1.18656	0.00237675	0.00745816	3.98768	1.99555
Lisinopril	0.9682	MS2 reverse	423.26	307.046	1.19481	0.0436056	0.0265892	2.00928	1.00668
Trimethobenzamide	0.9876	MS2 reverse	430.241	420.754	1.23278	0.00176328	0.00690906	1.85809	0.893822
Tamoxifen	0.8077	MS2 reverse	432.256	393.817	1.27332	0.0052772	0.0091238	2.15508	1.10774
Pro-Thr	0.9521	MS2 reverse	450.246	351.437	1.2011	0.00621622	0.00968989	1.77826	0.830469
L-Carnosine	0.963	MS2 reverse	453.228	260.122	1.17071	0.0123774	0.013798	1.66359	0.734301
1-Palmitoyl-2-hydroxy-sn-glycero-3-phosphoethanolamine	0.9144	MS2 forward	454.292	185.012	1.20478	0.0077945	0.0107859	1.91571	0.937877
1-Myristoyl-sn-glycero-3-phosphocholine	0.9299	MS2 forward	468.309	184.972	1.27235	0.000847884	0.00612335	2.28776	1.19394
Ile-Pro	0.6745	MS2 reverse	474.329	305.618	1.23902	0.0299194	0.0215579	2.66511	1.4142
1-Eicosatrienoyl-sn-glycero-3-phosphoethanolamine	0.954	MS2 reverse	504.308	179.151	1.16673	0.0107016	0.0127895	3.1271	1.64482
Quadrone	0.7603	MS2 reverse	514.324	233.325	1.29113	0.000882606	0.00614686	2.24527	1.16689
1-Palmitoyl-sn-glycero-3-phosphocholine	0.9355	MS2 reverse	518.318	189.567	1.204	0.00390957	0.00857483	0.53899	-0.891669
1-Stearoyl-sn-glycerol 3-phosphocholine	0.9781	MS2 forward	524.37	177.607	1.22233	0.00723875	0.0104292	2.39581	1.26051
Ile-Glu	0.9929	MS2 reverse	538.297	328.769	1.24547	0.00308974	0.00807725	2.01894	1.0136
Cytidine monophosphate N-acetylneuraminic acid	0.9831	MS2 reverse	653.112	424.652	1.20649	0.00668813	0.0100456	4.05961	2.02134

## Sheet: 18-0
MS2 name	MS2 score	type	mz	rt	VIP	P-VALUE	Q-VALUE	FOLD CHANGE	LOG_FOLDCHANGE
Creatinine	0.9998	MS2 forward	114.067	163.89	1.46578	0.0368632	0.0902152	0.205338	-2.28393
Tyramine	0.8893	MS2 forward	120.081	251.516	1.48902	0.0161239	0.0678524	0.537372	-0.896008
Creatine	0.9803	MS2 forward	132.078	336.199	1.37723	0.0221266	0.0758383	0.580001	-0.785872
Methyl acetoacetate	0.9958	MS2 reverse	134.081	336.199	1.3886	0.0211206	0.0745233	0.638126	-0.648087
L-Methionine	0.6905	MS2 reverse	150.058	189.268	1.27924	0.0425006	0.0947027	0.542665	-0.881867
Gly-Val	0.9859	MS2 forward	175.108	266.942	1.32914	0.0450633	0.0965104	0.612457	-0.70732
L-Tyrosine	0.962	MS2 reverse	182.081	260.26	1.38128	0.0140639	0.0663452	0.622871	-0.682996
Phosphorylcholine	0.975	MS2 forward	184.074	482.316	1.48989	0.00816673	0.0589449	0.625352	-0.677259
Ala-Leu	0.9846	MS2 reverse	185.129	242.185	1.36052	0.0229134	0.0768156	0.636376	-0.652049
Allocystathionine	0.9384	MS2 reverse	187.054	185.295	1.50061	8.33777e-05	0.0237345	0.209095	-2.25777
L-Glutamate	0.9818	MS2 reverse	189.087	312.918	1.22454	0.0372591	0.0905265	0.738937	-0.436477
Val-Ala	0.997	MS2 forward	189.124	45.17	1.36987	0.0409766	0.0935566	0.493459	-1.019
L-NG-Monomethylarginine	0.9345	MS2 forward	189.135	297.585	1.28797	0.0454942	0.0968006	1.62363	0.699224
Phenacetine	0.7573	MS2 forward	197.128	271.184	1.36906	0.0261751	0.0804481	0.67025	-0.57723
Ile-Ala	0.9896	MS2 forward	203.14	217.761	1.24934	0.0470644	0.0982754	0.550264	-0.861804
Val-Ser	0.9089	MS2 forward	205.119	271.259	1.22312	0.0419792	0.0943168	0.640018	-0.643815
(R)-(+)-Citronellic acid	0.6659	MS2 reverse	212.165	140.27	1.4292	0.0499339	0.101334	0.483866	-1.04732
Ile-Leu	0.607	MS2 forward	227.176	295.362	1.53687	9.07641e-05	0.0237345	0.460019	-1.12023
Leu-Gln	0.6271	MS2 reverse	242.151	270.794	1.27087	0.0215461	0.0750889	0.582242	-0.78031
Arg-Ser	0.925	MS2 forward	244.137	270.794	1.26369	0.0265313	0.0808085	0.641895	-0.639591
Val-Lys	0.9564	MS2 forward	246.182	368.795	1.32619	0.0362084	0.0896903	0.690656	-0.53396
His-Leu	0.7005	MS2 reverse	251.151	287.096	1.28827	0.0295987	0.0836629	0.661659	-0.59584
Deoxyadenosine	0.9903	MS2 forward	252.11	138.348	1.51752	0.0322717	0.086244	0.411401	-1.28138
Pro-Asp	0.9974	MS2 reverse	253.086	328.016	1.45745	0.00945053	0.0611548	2.34215	1.22783
Phe-Ser	0.8995	MS2 forward	253.119	228.729	1.35109	0.0184623	0.0706439	0.526219	-0.926264
N1-Acetylspermidine	0.695	MS2 forward	254.122	260.495	1.30916	0.0207106	0.0739649	0.640945	-0.641727
Val-His	0.9565	MS2 forward	255.146	292.776	1.25599	0.0289004	0.0830498	0.668726	-0.580512
Glycerophosphocholine	0.9956	MS2 forward	258.112	375.171	1.47961	0.00202775	0.0410842	0.232572	-2.10425
Leu-Ser	0.6054	MS2 forward	260.162	269.799	1.26014	0.0322029	0.086179	0.600072	-0.736793
Ile-Ser	0.9984	MS2 reverse	260.16	47.974	1.40942	0.00945874	0.0611675	0.670007	-0.577752
Primaquine	0.8744	MS2 reverse	260.173	405.156	1.32782	0.0278905	0.0821262	0.683796	-0.548362
Leu-Lys	0.9555	MS2 forward	260.197	366.457	1.38265	0.0158439	0.0676669	0.633125	-0.659437
Acetylcarnitine	0.827	MS2 reverse	264.143	219.712	1.30572	0.0116599	0.0640493	1.71585	0.778928
Phe-Thr	0.993	MS2 forward	267.135	197.68	1.32657	0.0229942	0.0769135	0.549382	-0.864118
Pro-Arg	0.9764	MS2 forward	272.173	295.167	1.51686	0.000449356	0.0254069	0.402469	-1.31305
Met-Gln	0.9734	MS2 forward	278.118	272.244	1.19945	0.0454828	0.096793	0.586313	-0.770256
Val-Tyr	0.93	MS2 forward	281.151	207.527	1.36106	0.0139211	0.0662271	0.523655	-0.933312
D-Ornithine	0.7125	MS2 forward	287.172	230.576	1.38189	0.0189276	0.0713695	0.781038	-0.356535
Gamma-Glutamylcysteine	0.9526	MS2 reverse	292.103	351.407	1.37125	0.041389	0.0938723	1.39563	0.480917
Phe-Lys	0.9734	MS2 forward	294.182	319.714	1.38667	0.0364363	0.0898744	0.613072	-0.705871
Leu-Tyr	0.9016	MS2 forward	295.166	192.043	1.28375	0.0384693	0.0915432	0.511769	-0.966436
3-ketosphinganine	0.6374	MS2 reverse	300.29	48.598	1.51953	0.00337264	0.0461994	0.767686	-0.381412
L-Norleucine	0.9435	MS2 reverse	301.151	323.856	1.24411	0.0374297	0.0906592	0.710719	-0.492649
Pro-Trp	0.998	MS2 reverse	302.149	231.43	1.34611	0.0454395	0.096764	0.670223	-0.577287
His-Phe	0.9918	MS2 forward	303.145	255.369	1.40103	0.0133295	0.0657157	0.602003	-0.732158
AFMK	0.6737	MS2 reverse	306.145	45.599	1.34604	0.0104306	0.0625566	0.662107	-0.594864
N-Acetylneuraminic acid	0.9652	MS2 forward	310.114	351.358	1.37131	0.0422101	0.0944885	1.49541	0.58054
Phe-Phe	0.9927	MS2 forward	313.156	156.458	1.22327	0.0448419	0.0963597	0.542206	-0.883087
Dopamine	0.9643	MS2 reverse	324.198	289.174	1.34178	0.0296899	0.0837415	0.521256	-0.939935
Phe-Tyr	0.92	MS2 forward	329.15	180.257	1.25688	0.0446869	0.0962537	0.513794	-0.960738
Dextromethorphan	0.6588	MS2 reverse	332.218	203.759	1.44838	0.0134327	0.0658075	0.573189	-0.802918
Sotalol	0.7564	MS2 reverse	333.156	261.31	1.37538	0.0280321	0.0822584	0.506991	-0.979969
Adenosine monophosphate (AMP)	0.9999	MS2 forward	348.072	405.19	1.44199	0.0101579	0.0621877	0.519645	-0.944403
Arg-Trp	0.6137	MS2 reverse	361.198	330.31	1.47262	0.0153546	0.0673292	0.663103	-0.592696
Levetiracetam	0.9864	MS2 reverse	363.198	418.179	1.43419	0.00614569	0.0542033	0.771709	-0.37387
RU-0211	0.9977	MS2 reverse	391.237	307.85	1.41563	0.0216975	0.0752867	0.549769	-0.863103
(-)-Tylocrebrine	0.988	MS2 reverse	393.192	366.01	1.52629	0.0300532	0.0840513	3.50554	1.80963
E-64	0.6545	MS2 reverse	418.232	399.881	1.46768	0.00367484	0.0469238	0.610402	-0.712168
Lisinopril	0.9682	MS2 reverse	423.26	307.046	1.41188	0.0141304	0.0663996	0.600331	-0.736171
1-Palmitoyl-2-hydroxy-sn-glycero-3-phosphoethanolamine	0.9144	MS2 forward	454.292	185.012	1.42491	0.0328238	0.0867598	1.69647	0.762534
Ile-Pro	0.6745	MS2 reverse	474.329	305.618	1.48629	0.00833497	0.0592631	0.561793	-0.83189
1-Palmitoyl-sn-glycero-3-phosphocholine	0.9355	MS2 reverse	518.318	189.567	1.43809	0.00325467	0.0458872	0.471894	-1.08347
Tyr-Ala	0.9791	MS2 reverse	522.267	330.264	1.4321	0.0117943	0.0641973	0.538598	-0.892719
Ile-Glu	0.9929	MS2 reverse	538.297	328.769	1.37944	0.0350807	0.0887557	0.581301	-0.782643

## Sheet: 24-0
MS2 name	MS2 score	type	mz	rt	VIP	P-VALUE	Q-VALUE	FOLD CHANGE	LOG_FOLDCHANGE
Cytosine	0.9873	MS2 forward	112.051	231.937	1.7494	0.0278696	0.774533	2.56847	1.36091
Uracil	0.9851	MS2 forward	113.034	156.348	1.94447	0.000493106	0.252783	3.0874	1.62639
Creatinine	0.9998	MS2 forward	114.067	163.89	1.91825	0.011162	0.733245	0.24	-2.05889
Acetoacetic acid	0.7123	MS2 reverse	144.066	95.759	1.7727	0.0435203	0.785154	2.19042	1.13121
Phenylpyruvate	0.7676	MS2 reverse	147.047	37.337	1.80312	0.0438722	0.785308	2.37242	1.24636
Allocystathionine	0.9384	MS2 reverse	187.054	185.295	1.53829	0.0281864	0.77486	0.551234	-0.859263
L-NG-Monomethylarginine	0.9345	MS2 forward	189.135	297.585	1.7397	0.0467653	0.786487	1.95479	0.967014
Carbaryl	0.7828	MS2 reverse	202.086	39.928	1.94667	0.030256	0.776838	3.1436	1.65242
Uridine	0.9963	MS2 forward	245.077	156.424	1.96441	0.000498846	0.252783	2.51949	1.33313
Phe-Asp	0.9742	MS2 forward	245.096	231.693	1.75641	0.0264173	0.772934	2.05351	1.03809
Naproxen	0.964	MS2 reverse	248.125	324.589	1.87673	0.0410425	0.783998	1.80975	0.855793
Glycerophosphocholine	0.9956	MS2 forward	258.112	375.171	1.57276	0.0161142	0.753845	0.36476	-1.45498
Gamma-Glutamylcysteine	0.9526	MS2 reverse	292.103	351.407	1.85996	0.0453868	0.785944	2.56294	1.3578
Tyr-Met	0.97	MS2 forward	312.111	165.176	1.73454	0.0274162	0.774051	1.79432	0.843435
1-Palmitoyl-2-hydroxy-sn-glycero-3-phosphoethanolamine	0.9144	MS2 forward	454.292	185.012	1.89008	0.026555	0.773093	2.48535	1.31345
Cytidine	0.9926	MS2 forward	487.179	231.886	1.88283	0.0144696	0.748458	5.99469	2.58369
