# Supplementary material for: In Vitro and In Vivo Metabolomic Profiling after Infection with Virulent Newcastle Disease Virus
Source: Viruses. 2019 Oct 18;11(10):962. doi: 10.3390/v11100962 (PMC6832399; doi:10.3390/v11100962)
Supplement: Supplementary file 1 [file viruses-11-00962-s001.zip › Supplementary Materials/Table S3.xlsx]

## Sheet: file explanation
表头名称	描述
id	该物质在本次定性分析中的唯一数据编号
MS2 name	二级质谱定性匹配分析得到的物质名称,其中,ms2 score列为空的对应物质名称搜索HMDB和KEGG公共数据库
type	匹配模式，包括二级正/反向匹配（MS2 forward/reverse）一级平均分子量/单同位素分子量匹配和无匹配等多种情况
mz	物质特征离子的质荷比
rt	该物质的色谱保留时间
VIP	该物质在该组对比的OPLS-DA模型得到的变量投影重要度
P-VALUE	该物质在该组对比的t检验得到的P值，P值 = 假设是正确但是被拒绝的概率 = 阴性结果个数/结果总个数，是对与样本数据的一个检验概率
Q-VALUE	假设检验统计量（P值）经多重假设检验校正之后的结果，Q值 = 被拒绝但却是正确的概率 = 假阳性结果个数/推测为阳性结果的个数，是对统计检验得到的推论的一种检验概率，对P值的再统计
FOLD CHANGE	该物质在该组对比两组实验间的倍数关系
LOG_FOLDCHANGE	FOLD CHANGE取以2为底的对数
	本次差异代谢物筛选条件为VIP大于1且P-value小于0.05

## Sheet: 6-0
id	MS2 name	type	mz	rt	VIP	P-VALUE	Q-VALUE	FOLD CHANGE	LOG_FOLDCHANGE
3006	Pantetheine	MS2 forward	277.124	68.9025	2.27535	0.018096	1	0.354537	-1.49599
3116	Oleic acid	MS2 forward	281.251	41.044	2.06236	0.0410881	1	0.520167	-0.942955
3855	11(Z),14(Z)-Eicosadienoic Acid	MS2 forward	307.266	40.196	2.32395	0.0182491	1	0.359054	-1.47773
3905	2E-Eicosenoic acid	MS2 forward	309.282	40.338	2.15905	0.0344006	1	0.495117	-1.01416
4397	(4Z,7Z,10Z,13Z,16Z,19Z)-4,7,10,13,1 6,19-Docosahexaenoic acid	MS2 forward	327.234	40.404	2.05738	0.0401399	1	0.549649	-0.863417
4467	7Z, 10Z, 13Z, 16Z, 19Z-Docosapentaenoic acid	MS2 forward	329.25	40.177	2.27566	0.0149851	1	0.425591	-1.23246
4961	Ginkgolic Acid	MS2 forward	345.242	24.501	2.13271	0.0281429	1	0.921288	-0.118275
6470	Cortisone acetate	MS2 reverse	401.204	236.531	2.40224	0.00823655	1	1.65404	0.725993
11065	UDP-N-acetylglucosamine	MS2 forward	606.076	398.909	2.25774	0.0433989	1	0.395398	-1.33862

## Sheet: 12-0
id	MS2 name	type	mz	rt	VIP	P-VALUE	Q-VALUE	FOLD CHANGE	LOG_FOLDCHANGE
349	Taurine	MS2 forward	125.017	118.86	1.43346	0.00895886	0.103611	1.24105	0.311556
373	Barbituric acid	MS2 reverse	127.014	42.887	1.30862	0.0457792	0.134213	0.533425	-0.906642
1426	Caprylic acid	MS2 reverse	203.131	242.137	1.34955	0.0400649	0.132446	1.87129	0.904032
1982	2-Isopropylmalic acid	MS2 reverse	235.077	320.721	1.27884	0.0312323	0.128609	1.53585	0.619034
1986	d-Dethiobiotin	MS2 reverse	235.11	193.251	1.45098	0.0314255	0.128713	2.67784	1.42107
2468	Dihydrothymine	MS2 reverse	255.111	320.561	1.37067	0.0318847	0.128956	1.8474	0.885496
2730	Adenosine	MS2 forward	266.09	164.9	1.46371	0.0069651	0.09787	1.878	0.909198
3006	Pantetheine	MS2 forward	277.124	68.9025	1.34308	0.0196724	0.119389	0.36453	-1.45589
3130	Guanosine	MS2 forward	282.085	253.392	1.49412	0.0144528	0.112363	5.41966	2.4382
3428	N-Methyl-D-aspartic acid	MS2 reverse	293.098	143.117	1.50431	0.00283224	0.0718111	2.63437	1.39746
3664	Hesperetin	MS2 reverse	301.071	195.928	1.5362	0.0455586	0.134153	6.10909	2.61096
3855	11(Z),14(Z)-Eicosadienoic Acid	MS2 forward	307.266	40.196	1.36544	0.0264208	0.125603	0.378951	-1.39992
3868	N-Acetylneuraminic acid	MS2 forward	308.1	351.055	1.54008	0.000371242	0.0338819	4.34693	2.12
3905	2E-Eicosenoic acid	MS2 forward	309.282	40.338	1.30479	0.0414195	0.132905	0.490167	-1.02865
4467	7Z, 10Z, 13Z, 16Z, 19Z-Docosapentaenoic acid	MS2 forward	329.25	40.177	1.31572	0.0365957	0.131134	0.534069	-0.904901
5451	Guanosine 5'-monophosphate (GMP)	MS2 forward	362.051	437.901	1.45732	0.0159095	0.114491	1.52159	0.60558
7817	1-Palmitoyl-2-hydroxy-sn-glycero-3-phosphoethanolamine	MS2 forward	452.279	185.606	1.47009	0.00186831	0.0620103	1.92314	0.943465
8235	11-Keto-.beta.-boswellic acid	MS2 forward	469.34	365.084	1.48695	0.0130467	0.110719	2.02683	1.01922
11146	Glutathione disulfide	MS2 forward	611.138	354.252	1.4572	0.0131495	0.110849	4.56274	2.1899

## Sheet: 18-0
id	MS2 name	type	mz	rt	VIP	P-VALUE	Q-VALUE	FOLD CHANGE	LOG_FOLDCHANGE
804	D-Alanyl-D-alanine (D-Ala-D-Ala)	MS2 forward	159.079	297.931	1.3577	0.0269963	0.0781475	0.756612	-0.402374
1141	3-Phosphoserine	MS2 forward	185.014	52.984	1.34823	0.02134	0.0701023	0.490734	-1.02699
1641	Pantothenate	MS2 forward	218.105	251.847	1.24835	0.0335618	0.0867073	0.571385	-0.807465
1712	N-Acetyl-D-glucosamine	MS2 reverse	221.094	246.104	1.43824	0.0143487	0.0609451	0.578885	-0.788652
1986	d-Dethiobiotin	MS2 reverse	235.11	193.251	1.36935	0.0241304	0.073773	0.562262	-0.830685
2370	5-Amino-4-carbamoylimidazole (AICA)	MS2 reverse	251.105	228.676	1.41935	0.0198532	0.0681706	0.498919	-1.00312
2468	Dihydrothymine	MS2 reverse	255.111	320.561	1.50454	0.00391269	0.0474597	0.54364	-0.879276
3006	Pantetheine	MS2 forward	277.124	68.9025	1.52932	0.00602892	0.0494505	0.21427	-2.2225
3054	Thymidine	MS2 reverse	279.041	156.581	1.42826	0.00412153	0.0477241	1.47338	0.559133
3326	3'-Hydroxyropivacaine	MS2 forward	289.186	44.06	1.42733	0.0135362	0.0599421	0.808911	-0.305947
3430	gamma-L-Glutamyl-L-phenylalanine	MS2 forward	293.115	314.942	1.48987	0.00552269	0.0490222	0.447223	-1.16093
3630	N-Acetylglucosamine 1-phosphate	MS2 forward	300.05	415.519	1.26655	0.0296509	0.0818454	0.725986	-0.461986
3678	Eicosapentaenoic acid	MS2 reverse	301.219	40.879	1.38691	0.032674	0.0856591	0.449607	-1.15326
3855	11(Z),14(Z)-Eicosadienoic Acid	MS2 forward	307.266	40.196	1.45071	0.0183255	0.0659946	0.333922	-1.58241
3868	N-Acetylneuraminic acid	MS2 forward	308.1	351.055	1.39592	0.0101802	0.0555245	1.34629	0.428988
3905	2E-Eicosenoic acid	MS2 forward	309.282	40.338	1.38647	0.0275392	0.0789328	0.492391	-1.02212
4451	Bestatin	MS2 reverse	329.145	368.782	1.41353	0.0212717	0.0700173	0.660723	-0.597884
4467	7Z, 10Z, 13Z, 16Z, 19Z-Docosapentaenoic acid	MS2 forward	329.25	40.177	1.45674	0.0114935	0.0574405	0.335365	-1.5762
4958	Cortexolone	MS2 reverse	345.215	370.821	1.46774	0.00255872	0.0448642	0.563401	-0.827765
4968	Adenosine monophosphate (AMP)	MS2 forward	346.057	406.199	1.51914	0.000792476	0.0331778	0.463141	-1.11048
5451	Guanosine 5'-monophosphate (GMP)	MS2 forward	362.051	437.901	1.3357	0.0298333	0.0820868	0.803219	-0.316134
5622	2'-Deoxyguanosine 5'-monophosphate (dGMP)	MS2 reverse	368.038	405.462	1.39963	0.00691796	0.0506078	0.551711	-0.858015
6470	Cortisone acetate	MS2 reverse	401.204	236.531	1.471	0.00769517	0.0514322	0.72678	-0.460409
6829	Ramipril	MS2 reverse	415.232	374.052	1.4939	0.00369561	0.0471569	0.591361	-0.75789
7367	Primidone	MS2 reverse	435.206	27.76	1.35803	0.0129633	0.0592369	1.42132	0.507236
7817	1-Palmitoyl-2-hydroxy-sn-glycero-3-phosphoethanolamine	MS2 forward	452.279	185.606	1.51446	0.00101132	0.0361279	1.96371	0.97358
8235	11-Keto-.beta.-boswellic acid	MS2 forward	469.34	365.084	1.47119	0.00984286	0.0549746	0.576168	-0.795438
9107	Inosine triphosphate	MS2 forward	506.983	42.13	1.45946	0.00852442	0.0525645	0.502548	-0.992666
11065	UDP-N-acetylglucosamine	MS2 forward	606.076	398.909	1.34432	0.0498474	0.108665	0.437015	-1.19425

## Sheet: 24-0
id	MS2 name	type	mz	rt	VIP	P-VALUE	Q-VALUE	FOLD CHANGE	LOG_FOLDCHANGE
231	Uracil	MS2 reverse	111.021	155.966	1.97339	0.00014673	0.105247	2.1752	1.12115
3006	Pantetheine	MS2 forward	277.124	68.9025	1.71224	0.031026	0.473412	0.467495	-1.09698
3054	Thymidine	MS2 reverse	279.041	156.581	1.89439	0.0403313	0.501033	3.51885	1.8151
3102	D-Biotin	MS2 reverse	281.037	156.507	1.91414	0.000913955	0.17612	3.22524	1.68941
3855	11(Z),14(Z)-Eicosadienoic Acid	MS2 forward	307.266	40.196	1.81068	0.0175178	0.418611	0.326657	-1.61415
3868	N-Acetylneuraminic acid	MS2 forward	308.1	351.055	1.97277	0.0105595	0.374538	2.42814	1.27985
3905	2E-Eicosenoic acid	MS2 forward	309.282	40.338	1.62057	0.0451759	0.528882	0.49316	-1.01987
4467	7Z, 10Z, 13Z, 16Z, 19Z-Docosapentaenoic acid	MS2 forward	329.25	40.177	1.65543	0.0202509	0.430836	0.432758	-1.20837
5451	Guanosine 5'-monophosphate (GMP)	MS2 forward	362.051	437.901	1.78579	0.0324721	0.477414	1.23083	0.299628
6829	Ramipril	MS2 reverse	415.232	374.052	1.67795	0.0463631	0.53534	0.734942	-0.444297
7817	1-Palmitoyl-2-hydroxy-sn-glycero-3-phosphoethanolamine	MS2 forward	452.279	185.606	1.89677	0.0249343	0.452594	2.31692	1.21221
9107	Inosine triphosphate	MS2 forward	506.983	42.13	1.82528	0.00406176	0.297816	0.422126	-1.24425
11065	UDP-N-acetylglucosamine	MS2 forward	606.076	398.909	1.78834	0.0461706	0.534305	0.403042	-1.311
