# Supplementary material for: In Vitro and In Vivo Metabolomic Profiling after Infection with Virulent Newcastle Disease Virus
Source: Viruses. 2019 Oct 18;11(10):962. doi: 10.3390/v11100962 (PMC6832399; doi:10.3390/v11100962)
Supplement: Supplementary file 1 [file viruses-11-00962-s001.zip › Supplementary Materials/Table S4.xlsx]

## Sheet: file explanation
表头名称	描述
id	该物质在本次定性分析中的唯一数据编号
MS2 name	二级质谱定性匹配分析得到的物质名称,其中,ms2 score列为空的对应物质名称搜索HMDB和KEGG公共数据库
MS2 score	二级匹配的打分，取值[0, 1]，越大越好
MS1 name	一级碎片离子匹配的名称，参考HMDB数据库或KEGG数据库
MS1 ppm	一级匹配的精确度，取值(-25, 25)，越接近0越好
type	匹配模式，包括二级正/反向匹配（MS2 forward/reverse）一级平均分子量/单同位素分子量匹配和无匹配等多种情况
mz	物质特征离子的质荷比
rt	该物质的色谱保留时间
MEAN OO	该物质在该组对比内的一个实验组的相对定量值均值
MEAN XX	该物质在该组对比内的另一个实验组的相对定量值均值
VIP	该物质在该组对比的OPLS-DA模型得到的变量投影重要度
P-VALUE	该物质在该组对比的t检验得到的P值，P值 = 假设是正确但是被拒绝的概率 = 阴性结果个数/结果总个数，是对与样本数据的一个检验概率
Q-VALUE	假设检验统计量（P值）经多重假设检验校正之后的结果，Q值 = 被拒绝但却是正确的概率 = 假阳性结果个数/推测为阳性结果的个数，是对统计检验得到的推论的一种检验概率，对P值的再统计
FOLD CHANGE	该物质在该组对比两组实验间的倍数关系
LOG_FOLDCHANGE	FOLD CHANGE取以2为底的对数
	本次差异代谢物筛选条件为VIP大于1且P-value小于0.1

## Sheet: 12-0
MS2 name	MS2 score	type	mz	rt	VIP	P-VALUE	Q-VALUE	FOLD CHANGE	LOG_FOLDCHANGE
gamma-Aminobutryic acid	0.8325	MS2 reverse	86.0596	360.68	1.87239	0.0609149	1	1.43996	0.526029
Betaine	0.9998	MS2 forward	118.086	321.786	1.62829	0.0851347	1	1.57472	0.655097
Anthranilic acid (Vitamin L1)	0.6334	MS2 forward	138.054	274.175	1.67378	0.0940785	1	1.5798	0.65974
Acetoacetic acid	0.6417	MS2 reverse	144.065	93.197	1.92112	0.0488957	1	0.558338	-0.840789
Triethanolamine	0.9677	MS2 forward	150.112	150.119	1.67923	0.07702	1	1.45131	0.537355
5-Hydroxytryptophol (5HTOL)	0.6195	MS2 forward	160.076	235.142	1.91217	0.0905933	1	0.496007	-1.01157
DL-Homoserine	0.8946	MS2 reverse	161.091	92.772	1.92972	0.047791	1	0.422009	-1.24465
4-acetamidobutanoate	0.985	MS2 reverse	206.102	327.386	2.15552	0.0892622	1	2.5704	1.36199
Pyridoxine	0.8614	MS2 reverse	211.107	77.9765	1.84472	0.0746519	1	1.32887	0.4102
(S)-(-)-Citronellic acid	0.6037	MS2 forward	212.164	134.637	1.91638	0.0538631	1	1.80326	0.850608
Quinate	0.6755	MS2 reverse	234.097	398.021	2.18155	0.0906322	1	3.72733	1.89814
His-Pro	0.9116	MS2 forward	235.118	134.051	1.62367	0.0858409	1	1.49055	0.575842
D-Glucose 6-phosphate	0.9205	MS2 reverse	243.026	444.858	1.69012	0.0908979	1	0.735859	-0.442498
Ala-Asp	0.6787	MS2 reverse	246.108	307.528	1.66827	0.0987951	1	1.52143	0.605431
Tyr-Thr	0.9428	MS2 forward	247.111	307.528	1.78571	0.0597472	1	1.39495	0.480215
Ribothymidine	0.7113	MS2 forward	259.092	327.106	1.63	0.0817195	1	1.52884	0.612442
Ala-Leu	0.6401	MS2 reverse	269.08	332.981	1.88339	0.0252075	1	1.64009	0.713778
Thr-Tyr	0.7836	MS2 reverse	282.118	443.352	2.08438	0.0435295	1	3.44456	1.78432
2'-O-methylinosine	0.9922	MS2 reverse	283.103	143.039	1.76076	0.0996194	1	1.30244	0.38122
Thr-His	0.8941	MS2 forward	298.15	414.366	1.93789	0.0499528	1	1.88894	0.917574
Adenosine	1	MS2 reverse	309.129	371.913	1.91194	0.0721288	1	2.05033	1.03585
Deoxyguanosine	0.9975	MS2 reverse	309.129	442.157	1.94688	0.0252494	1	2.35326	1.23466
Glu-Val	0.6214	MS2 reverse	310.132	372.033	1.91544	0.0552354	1	1.77401	0.827011
16-Hydroxypalmitic acid	0.7441	MS2 forward	314.268	38.853	1.57207	0.0772692	1	1.46011	0.546078
Val-Arg	0.6011	MS2 reverse	318.147	220.193	1.79599	0.0286571	1	1.4228	0.508733
Met-Gln	0.6668	MS2 reverse	322.076	442.348	1.8992	0.0568651	1	0.810952	-0.302312
(4Z,7Z,10Z,13Z,16Z,19Z)-4,7,10,13,1 6,19-Docosahexaenoic acid	0.6233	MS2 forward	328.248	41.044	1.87766	0.017347	1	1.6436	0.71686
Eicosapentaenoic Acid ethyl ester	0.6938	MS2 forward	330.262	42.664	1.65736	0.0450735	1	1.63509	0.709373
(-)-Medicarpin	0.9924	MS2 reverse	331.111	373.985	1.86038	0.0943858	1	1.48936	0.574694
Trimethoprim	0.6709	MS2 reverse	332.163	201.899	1.70705	0.0824341	1	1.6236	0.699195
Stearamide	0.7806	MS2 reverse	344.315	37.48	1.56155	0.099771	1	1.31051	0.390133
L-Fucose	1	MS2 reverse	346.178	187.106	1.62877	0.0926925	1	1.50688	0.591567
S-Adenosyl-L-homocysteine	0.9113	MS2 forward	385.127	394.664	1.93511	0.026837	1	1.24047	0.310886
Salicyluric acid	0.995	MS2 reverse	391.11	434.609	1.84884	0.0971523	1	2.07641	1.05409
Trimethobenzamide	0.9876	MS2 reverse	465.127	444.717	2.17193	0.0197744	1	1.85175	0.88889

## Sheet: 24-0
MS2 name	MS2 score	type	mz	rt	VIP	P-VALUE	Q-VALUE	FOLD CHANGE	LOG_FOLDCHANGE
L-Alanine	0.9999	MS2 forward	90.0545	354.924	2.19719	0.0567281	1	1.25604	0.328886
D-Pipecolinic acid	0.9949	MS2 forward	130.085	296.524	1.99046	0.0501091	1	1.60382	0.681511
Acetoacetic acid	0.6417	MS2 reverse	144.065	93.197	2.05839	0.0267602	1	1.80194	0.84955
Acetylcholine	0.9896	MS2 forward	146.117	173.17	2.14429	0.00296725	1	3.72908	1.89882
DL-Homoserine	0.8946	MS2 reverse	161.091	92.772	1.79189	0.0657911	1	1.76427	0.81907
Indoleacetic acid	0.9949	MS2 reverse	176.07	42.62	2.17771	0.0521244	1	0.613044	-0.705937
Quinaldic acid	0.9997	MS2 reverse	191.081	43.663	2.18261	0.0376537	1	0.5222	-0.937325
Caffeine	0.7047	MS2 reverse	194.081	173.226	1.98884	0.0259287	1	0.441612	-1.17915
Erythrono-1,4-lactone	0.6951	MS2 reverse	194.945	355.665	1.68584	0.0727558	1	1.40508	0.490648
4-acetamidobutanoate	0.985	MS2 reverse	206.102	327.386	2.1877	0.00723713	1	1.58611	0.665493
Pyridoxine	0.8614	MS2 reverse	211.107	77.9765	2.18394	0.0392693	1	0.514281	-0.959371
Pantothenate	0.9893	MS2 forward	220.118	250.38	1.75457	0.0440194	1	1.59455	0.673151
Ile-Asp	0.9932	MS2 reverse	229.121	145.446	1.95482	0.0833943	1	1.57214	0.652731
Quinate	0.6755	MS2 reverse	234.097	398.021	2.27497	0.0431663	1	2.60271	1.38002
D-gluconate	0.7218	MS2 reverse	238.091	366.946	1.89226	0.092618	1	1.30093	0.379541
Deoxyinosine	0.9965	MS2 forward	253.092	137.408	1.98326	0.0192096	1	1.82139	0.865037
Val-His	0.9558	MS2 forward	255.145	290.888	1.5793	0.0774927	1	1.39375	0.478976
Nicotinamide	0.9507	MS2 reverse	262.128	327.444	2.13283	0.0244378	1	1.33356	0.415284
Pro-Trp	0.9942	MS2 reverse	266.123	399.285	2.12914	0.025427	1	1.61587	0.692312
Sulfamethoxazole	0.6465	MS2 reverse	276.048	367.153	2.07305	0.0345863	1	1.31248	0.392294
Thr-Tyr	0.7836	MS2 reverse	282.118	443.352	1.47584	0.0994236	1	1.42988	0.515895
S-Methyl-5'-thioadenosine	0.9998	MS2 forward	298.097	83.362	2.06216	0.0195133	1	1.9551	0.96724
Linoleic acid	0.9119	MS2 forward	298.273	35.065	2.0001	0.0792519	1	1.39609	0.481392
Deoxyguanosine	0.9975	MS2 reverse	309.129	442.157	1.74693	0.0542383	1	1.80569	0.852549
Pro-Met	0.8712	MS2 reverse	310.113	408.838	2.37991	0.00875476	1	1.38606	0.470989
Peucedanin	0.9773	MS2 reverse	322.106	364.434	2.11321	0.00371184	1	2.04723	1.03367
(-)-Medicarpin	0.9924	MS2 reverse	331.111	373.985	1.9636	0.0478016	1	1.17243	0.229505
Famciclovir	0.7101	MS2 reverse	344.133	313.135	1.96807	0.0349668	1	1.25172	0.32391
S-Lactoylglutathione	0.9366	MS2 forward	380.111	366.875	1.89081	0.0370501	1	2.29767	1.20017
S-Adenosyl-L-homocysteine	0.9113	MS2 forward	385.127	394.664	1.93622	0.0404143	1	1.30406	0.383011
Trimethobenzamide	0.9876	MS2 reverse	465.127	444.717	2.24137	0.048264	1	1.7521	0.809089
Ile-Met	0.9925	MS2 reverse	563.227	428.9	2.07736	0.0650926	1	0.831692	-0.265879
UDP-D-Galactose	0.9391	MS2 forward	584.087	410.509	1.6111	0.0524089	1	2.12245	1.08573

## Sheet: 48-0
MS2 name	MS2 score	type	mz	rt	VIP	P-VALUE	Q-VALUE	FOLD CHANGE	LOG_FOLDCHANGE
L-Alanine	0.9999	MS2 forward	90.0545	354.924	2.08302	0.0484099	1	1.2928	0.370503
3-Methylhistamine	0.6711	MS2 reverse	125.095	205.543	1.95007	0.0202024	1	0.665259	-0.588011
Caproic acid	0.6793	MS2 reverse	158.116	40.1995	1.55026	0.0803562	1	0.464778	-1.10539
5-Hydroxytryptophol (5HTOL)	0.6195	MS2 forward	160.076	235.142	2.14493	0.0817588	1	0.274974	-1.86263
Indoleacetic acid	0.9949	MS2 reverse	176.07	42.62	2.24761	0.0321402	1	0.559536	-0.837696
Jasmine lactone	0.8019	MS2 forward	186.148	83.122	2.17341	0.0458618	1	0.745555	-0.423614
Quinaldic acid	0.9997	MS2 reverse	191.081	43.663	2.28805	0.03691	1	0.55875	-0.839726
Pyridoxine	0.8614	MS2 reverse	211.107	77.9765	2.245	0.0178804	1	0.532091	-0.910256
N-Acetyl-D-glucosamine	0.9077	MS2 forward	222.097	244.153	1.60601	0.0641914	1	0.575608	-0.796841
L-Iditol	0.8066	MS2 reverse	224.113	250.296	1.53401	0.0945796	1	0.440682	-1.18219
Butein	0.6859	MS2 reverse	255.064	22.795	1.95956	0.00849089	1	3.05006	1.60884
Apigenin	0.9912	MS2 reverse	271.059	22.448	1.63993	0.0572506	1	2.72412	1.44579
Sulfamethoxazole	0.6465	MS2 reverse	276.048	367.153	1.94205	0.0832004	1	1.31152	0.391243
Pro-Met	0.8712	MS2 reverse	310.113	408.838	2.31079	0.00314676	1	1.58065	0.660516
.gamma.-L-Glu-.epsilon.-L-Lys	0.6432	MS2 reverse	317.189	37.48	1.99285	0.017324	1	0.431769	-1.21167
Peucedanin	0.9773	MS2 reverse	322.106	364.434	1.71877	0.06463	1	1.77787	0.830152
