# Supplementary material for: In Vitro and In Vivo Metabolomic Profiling after Infection with Virulent Newcastle Disease Virus
Source: Viruses. 2019 Oct 18;11(10):962. doi: 10.3390/v11100962 (PMC6832399; doi:10.3390/v11100962)
Supplement: Supplementary file 1 [file viruses-11-00962-s001.zip › Supplementary Materials/Table S5.xlsx]

## Sheet: file explanation
表头名称	描述
id	该物质在本次定性分析中的唯一数据编号
MS2 name	二级质谱定性匹配分析得到的物质名称,其中,ms2 score列为空的对应物质名称搜索HMDB和KEGG公共数据库
MS2 score	二级匹配的打分，取值[0, 1]，越大越好
MS1 name	一级碎片离子匹配的名称，参考HMDB数据库或KEGG数据库
MS1 ppm	一级匹配的精确度，取值(-25, 25)，越接近0越好
type	匹配模式，包括二级正/反向匹配（MS2 forward/reverse）一级平均分子量/单同位素分子量匹配和无匹配等多种情况
mz	物质特征离子的质荷比
rt	该物质的色谱保留时间
MEAN OO	该物质在该组对比内的一个实验组的相对定量值均值
MEAN XX	该物质在该组对比内的另一个实验组的相对定量值均值
VIP	该物质在该组对比的OPLS-DA模型得到的变量投影重要度
P-VALUE	该物质在该组对比的t检验得到的P值，P值 = 假设是正确但是被拒绝的概率 = 阴性结果个数/结果总个数，是对与样本数据的一个检验概率
Q-VALUE	假设检验统计量（P值）经多重假设检验校正之后的结果，Q值 = 被拒绝但却是正确的概率 = 假阳性结果个数/推测为阳性结果的个数，是对统计检验得到的推论的一种检验概率，对P值的再统计
FOLD CHANGE	该物质在该组对比两组实验间的倍数关系
LOG_FOLDCHANGE	FOLD CHANGE取以2为底的对数
	本次差异代谢物筛选条件为VIP大于1且P-value小于0.1

## Sheet: 12-0
id	MS2 name	MS2 score	type	mz	rt	VIP	P-VALUE	Q-VALUE	FOLD CHANGE	LOG_FOLDCHANGE
635	L-Asparagine	0.989	MS2 forward	131.048	365.357	1.58846	0.0768279	1	1.28029	0.356466
883	1-Naphthol	0.7808	MS2 forward	143.052	34.889	1.82884	0.0500571	1	0.615404	-0.700394
998	L-Ribulose	0.6722	MS2 forward	149.048	291.795	1.63167	0.0499871	1	1.49304	0.578251
1716	L-homocysteic acid	0.9662	MS2 forward	182.015	331.16	1.85228	0.0632519	1	1.44131	0.527378
1891	L-Kynurenine	0.7847	MS2 reverse	189.069	44.605	2.12422	0.00658483	1	0.553956	-0.852156
2113	Primidone	0.9906	MS2 reverse	199.09	178.657	1.77373	0.0997695	1	0.459508	-1.12184
2330	Scopoletin	0.734	MS2 reverse	208.066	45.316	2.14941	0.0110906	1	4.18588	2.06553
3247	alpha-D-Galactose 1-phosphate	0.9258	MS2 forward	241.015	305.517	1.50863	0.0957653	1	1.70499	0.76976
3454	Sedoheptulose	0.9474	MS2 reverse	247.027	27.636	1.60692	0.0628727	1	1.56998	0.650749
4607	5-Hydroxymethyluracil	0.8339	MS2 reverse	283.063	410.565	1.66602	0.0865322	1	1.17959	0.238288
4955	5'-O-methylthymidine	0.6095	MS2 reverse	293.058	138.614	1.67628	0.0576988	1	1.09677	0.133256
5237	12-Oxo-2,3-dinor-10,15-phytodienoic acid	0.7236	MS2 reverse	301.127	39.029	1.98643	0.0669548	1	6.41454	2.68135
5874	20-HETE	0.865	MS2 forward	319.231	28.592	1.88613	0.0713403	1	0.160943	-2.63538
7547	5(S),14(R)-Lipoxin B4	0.7388	MS2 reverse	373.203	175.132	1.5467	0.0803503	1	1.39448	0.479725
7553	3b-Hydroxy-5-cholenoic acid	1	MS2 reverse	373.277	23.749	1.51539	0.0910615	1	0.836372	-0.257783

## Sheet: 24-0
id	MS2 name	MS2 score	type	mz	rt	VIP	P-VALUE	Q-VALUE	FOLD CHANGE	LOG_FOLDCHANGE
632	Glutaric acid	0.7262	MS2 reverse	131.037	333.535	2.30701	0.000794347	1	2.18567	1.12808
635	L-Asparagine	0.989	MS2 forward	131.048	365.357	2.01057	0.0417149	1	1.38312	0.467931
702	Adenine	0.9645	MS2 forward	134.049	181.245	1.87297	0.0909032	1	1.31843	0.398817
1291	Malonic acid	0.6403	MS2 forward	163.027	336.607	1.91258	0.0461167	1	0.689215	-0.536974
1859	N-Acetyl-L-glutamate	0.6102	MS2 forward	188.059	409.141	1.95041	0.0543992	1	1.3919	0.477051
1891	L-Kynurenine	0.7847	MS2 reverse	189.069	44.605	2.01058	0.0171438	1	0.526553	-0.925351
2070	5,6,7,8-tetrahydro-2-Naphthoic Acid	0.9005	MS2 reverse	197.059	203.484	1.89897	0.0995066	1	0.573345	-0.802524
2376	alpha-Guanidinoglutaric Acid	0.7704	MS2 reverse	210.046	135.129	1.69443	0.0949936	1	1.30617	0.385344
2522	Aklomide	0.9996	MS2 reverse	216.016	38.7715	2.04275	0.0204688	1	2.16612	1.11511
2591	Pantothenate	0.8978	MS2 forward	218.107	251.245	1.80319	0.069052	1	1.57416	0.654587
4817	D-Ribose 5-phosphate	0.8945	MS2 forward	289.036	434.757	1.95875	0.0460514	1	0.88556	-0.175337
4955	5'-O-methylthymidine	0.6095	MS2 reverse	293.058	138.614	1.89339	0.0390967	1	0.826131	-0.275557
5325	Arachidonic Acid (peroxide free)	0.994	MS2 forward	303.237	40.31	1.71318	0.0986733	1	0.61842	-0.693342
7841	S-Adenosyl-L-homocysteine	0.9727	MS2 forward	383.118	369.865	2.11044	0.00857614	1	1.40407	0.489616
8804	S-Adenosylmethionine	0.9652	MS2 reverse	419.113	164.055	2.18288	0.00338021	1	2.8785	1.52532
12674	Uridine diphosphate glucose(UDP-D-Glucose)	0.603	MS2 reverse	587.036	410.426	1.60411	0.0949633	1	1.24857	0.320276

## Sheet: 48-0
id	MS2 name	MS2 score	type	mz	rt	VIP	P-VALUE	Q-VALUE	FOLD CHANGE	LOG_FOLDCHANGE
635	L-Asparagine	0.989	MS2 forward	131.048	365.357	1.90278	0.00809177	0.675807	1.34597	0.42865
702	Adenine	0.9645	MS2 forward	134.049	181.245	1.75576	0.0242414	0.676566	1.33292	0.414587
1291	Malonic acid	0.6403	MS2 forward	163.027	336.607	2.01226	0.0748344	0.676899	0.764556	-0.387306
1487	Capric acid	0.999	MS2 reverse	171.141	44.625	2.08569	0.0402295	0.676761	0.672223	-0.572989
1859	N-Acetyl-L-glutamate	0.6102	MS2 forward	188.059	409.141	2.15496	0.00758999	0.675807	1.80324	0.850589
1891	L-Kynurenine	0.7847	MS2 reverse	189.069	44.605	1.80716	0.0406029	0.676764	0.538974	-0.891713
2070	5,6,7,8-tetrahydro-2-Naphthoic Acid	0.9005	MS2 reverse	197.059	203.484	2.05356	0.0947675	0.676932	0.569385	-0.812523
2117	Dodecanoic acid	0.7771	MS2 forward	199.173	45.076	1.67286	0.0924811	0.676929	0.647451	-0.627157
2522	Aklomide	0.9996	MS2 reverse	216.016	38.7715	1.79129	0.0473596	0.676806	2.09782	1.06889
3807	D-Erythrose 4-phosphate	0.9045	MS2 forward	259.026	456.251	2.25568	0.00408587	0.675807	0.457445	-1.12833
4959	O-Acetyl-L-serine	0.7251	MS2 reverse	293.102	375.305	1.9715	0.0314434	0.676678	1.33146	0.413009
6203	7Z, 10Z, 13Z, 16Z, 19Z-Docosapentaenoic acid	0.9483	MS2 forward	329.253	39.715	1.77439	0.0868679	0.676921	0.647163	-0.6278
7605	3-Hydroxycapric acid	0.9995	MS2 reverse	375.284	23.2555	1.96168	0.051825	0.676828	0.63401	-0.657423
11584	Cyclic adenosine diphosphate ribose	0.6732	MS2 forward	540.059	411.189	1.52217	0.0987496	0.676937	0.884886	-0.176437
12674	Uridine diphosphate glucose(UDP-D-Glucose)	0.603	MS2 reverse	587.036	410.426	1.79217	0.0844625	0.676917	1.37201	0.456294
